# Supplementary material for: Exploring the potential mechanism of Xiaojin Pill therapy for benign prostatic hyperplasia through metabolomics and gut microbiota analysis
Source: Front Microbiol. 2024 Aug 21;15:1431954. doi: 10.3389/fmicb.2024.1431954 (PMC11371748; doi:10.3389/fmicb.2024.1431954)
Supplement: Supplementary Table 1 — The chemical component list of Xiaojin Pill. [file Data_Sheet_1.xls]

## Sheet: Sheet1
	Biomarker	Logarithm value	p-value
1	k__Bacteria.p__Actinobacteriota.c__Coriobacteriia.o__Coriobacteriales.f__Eggerthellaceae	3.55678	0.0363054
2	k__Bacteria.p__Firmicutes.c__Clostridia.o__Peptostreptococcales_Tissierellales.f__Anaerovoracaceae	3.43757	0.0199948
3	k__Bacteria.p__Actinobacteriota.c__Coriobacteriia.o__Coriobacteriales.f__Atopobiaceae	2.87662	0.0214484
4	k__Bacteria.p__Bacteroidota.c__Bacteroidia.o__Bacteroidales.f__Prevotellaceae.g__Prevotellaceae_NK3B31_group	4.10377	0.0445514
5	k__Bacteria.p__Firmicutes.c__Clostridia.o__Lachnospirales.f__Lachnospiraceae.g__Dorea	3.92646	0.0116068
6	k__Bacteria.p__Firmicutes.c__Clostridia.o__Lachnospirales.f__Lachnospiraceae.g__Frisingicoccus	2.95971	0.00915543
7	k__Bacteria.p__Firmicutes.c__Clostridia.o__Peptostreptococcales_Tissierellales.f__Peptostreptococcaceae.g__Romboutsia	4.12655	0.035466
