# Supplementary material for: Exploring the potential mechanism of Xiaojin Pill therapy for benign prostatic hyperplasia through metabolomics and gut microbiota analysis
Source: Front Microbiol. 2024 Aug 21;15:1431954. doi: 10.3389/fmicb.2024.1431954 (PMC11371748; doi:10.3389/fmicb.2024.1431954)
Supplement: Supplementary material 2 — MS identification chart of Xiaojin Pill ingredients. [file Data_Sheet_3.zip]

Archive with 91 entries (91 files):
- Supplementary Material S2/Negative-1013.pdf
- Supplementary Material S2/Negative-1137.pdf
- Supplementary Material S2/Negative-1194.pdf
- Supplementary Material S2/Negative-1225.pdf
- Supplementary Material S2/Negative-1357.pdf
- Supplementary Material S2/Negative-1656.pdf
- Supplementary Material S2/Negative-1967.pdf
- Supplementary Material S2/Negative-2637.pdf
- Supplementary Material S2/Negative-2851.pdf
- Supplementary Material S2/Negative-2924.pdf
- Supplementary Material S2/Negative-329.pdf
- Supplementary Material S2/Negative-3596.pdf
- Supplementary Material S2/Negative-3688.pdf
- Supplementary Material S2/Negative-4142.pdf
- Supplementary Material S2/Negative-4232.pdf
- Supplementary Material S2/Negative-4303.pdf
- Supplementary Material S2/Negative-461.pdf
- Supplementary Material S2/Negative-4790.pdf
- Supplementary Material S2/Negative-501.pdf
- Supplementary Material S2/Negative-502.pdf
- Supplementary Material S2/Negative-5132.pdf
- Supplementary Material S2/Negative-6255.pdf
- Supplementary Material S2/Negative-6256.pdf
- Supplementary Material S2/Negative-644.pdf
- Supplementary Material S2/Negative-6498.pdf
- Supplementary Material S2/Negative-6581.pdf
- Supplementary Material S2/Negative-671.pdf
- Supplementary Material S2/Negative-7218.pdf
- Supplementary Material S2/Negative-7754.pdf
- Supplementary Material S2/Negative-7939.pdf
- Supplementary Material S2/Negative-802.pdf
- Supplementary Material S2/Negative-985.pdf
- Supplementary Material S2/Positive-1326.pdf
- Supplementary Material S2/Positive-1330.pdf
- Supplementary Material S2/Positive-1361.pdf
- Supplementary Material S2/Positive-1560.pdf
- Supplementary Material S2/Positive-1595.pdf
- Supplementary Material S2/Positive-1820.pdf
- Supplementary Material S2/Positive-1824.pdf
- Supplementary Material S2/Positive-2051.pdf
- Supplementary Material S2/Positive-2052.pdf
- Supplementary Material S2/Positive-2093.pdf
- Supplementary Material S2/Positive-2096.pdf
- Supplementary Material S2/Positive-2136.pdf
- Supplementary Material S2/Positive-2163.pdf
- Supplementary Material S2/Positive-2322.pdf
- Supplementary Material S2/Positive-2325.pdf
- Supplementary Material S2/Positive-2351.pdf
- Supplementary Material S2/Positive-2405.pdf
- Supplementary Material S2/Positive-255.pdf
- Supplementary Material S2/Positive-2555.pdf
- Supplementary Material S2/Positive-2623.pdf
- Supplementary Material S2/Positive-2749.pdf
- Supplementary Material S2/Positive-2763.pdf
- Supplementary Material S2/Positive-299.pdf
- Supplementary Material S2/Positive-3064.pdf
- Supplementary Material S2/Positive-3312.pdf
- Supplementary Material S2/Positive-332.pdf
- Supplementary Material S2/Positive-3640.pdf
- Supplementary Material S2/Positive-372.pdf
- Supplementary Material S2/Positive-384.pdf
- Supplementary Material S2/Positive-3965.pdf
- Supplementary Material S2/Positive-3971.pdf
- Supplementary Material S2/Positive-4077.pdf
- Supplementary Material S2/Positive-4103.pdf
- Supplementary Material S2/Positive-415.pdf
- Supplementary Material S2/Positive-4348.pdf
- Supplementary Material S2/Positive-4505.pdf
- Supplementary Material S2/Positive-4631.pdf
- Supplementary Material S2/Positive-4697.pdf
- Supplementary Material S2/Positive-4728.pdf
- Supplementary Material S2/Positive-475.pdf
- Supplementary Material S2/Positive-485.pdf
- Supplementary Material S2/Positive-5029.pdf
- Supplementary Material S2/Positive-5253.pdf
- Supplementary Material S2/Positive-5317.pdf
- Supplementary Material S2/Positive-540.pdf
- Supplementary Material S2/Positive-548.pdf
- Supplementary Material S2/Positive-5531.pdf
- Supplementary Material S2/Positive-5749.pdf
- Supplementary Material S2/Positive-5764.pdf
- Supplementary Material S2/Positive-5903.pdf
- Supplementary Material S2/Positive-5947.pdf
- Supplementary Material S2/Positive-620.pdf
- Supplementary Material S2/Positive-6875.pdf
- Supplementary Material S2/Positive-6996.pdf
- Supplementary Material S2/Positive-7293.pdf
- Supplementary Material S2/Positive-7470.pdf
- Supplementary Material S2/Positive-883.pdf
- Supplementary Material S2/Positive-938.pdf
- Supplementary Material S2/Positive-942.pdf
