# Supplementary material for: Exploring the potential mechanism of Xiaojin Pill therapy for benign prostatic hyperplasia through metabolomics and gut microbiota analysis
Source: Front Microbiol. 2024 Aug 21;15:1431954. doi: 10.3389/fmicb.2024.1431954 (PMC11371748; doi:10.3389/fmicb.2024.1431954)
Supplement: Supplementary material 4 — Original identification chart of serum metabolites. [file Data_Sheet_5.zip]

Archive with 34 entries (32 files):
- Supplementary Material S4/Sham and Model Group/
- Supplementary Material S4/Sham and Model Group/(3S,5S)-3,5-Diaminohexanoate.png
- Supplementary Material S4/Sham and Model Group/16-Hydroxypalmitate.png
- Supplementary Material S4/Sham and Model Group/5-Methylcytosine.png
- Supplementary Material S4/Sham and Model Group/Citrulline.png
- Supplementary Material S4/Sham and Model Group/Corticosterone.png
- Supplementary Material S4/Sham and Model Group/Cytidine.png
- Supplementary Material S4/Sham and Model Group/D-Alanyl-D-alanine.png
- Supplementary Material S4/Sham and Model Group/Dicyclomine.png
- Supplementary Material S4/Sham and Model Group/D-synephrine.png
- Supplementary Material S4/Sham and Model Group/N,N-Dimethylsphing-4-enine.png
- Supplementary Material S4/Sham and Model Group/Pipecolic acid.png
- Supplementary Material S4/Sham and Model Group/Uracil 5-carboxylate.png
- Supplementary Material S4/XJP-H and Model Group/
- Supplementary Material S4/XJP-H and Model Group/(+)-cis-Isopulegone.png
- Supplementary Material S4/XJP-H and Model Group/(3S)-3,6-Diaminohexanoate.png
- Supplementary Material S4/XJP-H and Model Group/2-Hydroxyglutarate.png
- Supplementary Material S4/XJP-H and Model Group/3-Epiecdysone.png
- Supplementary Material S4/XJP-H and Model Group/4-Hydroxycinnamoylagmatine.png
- Supplementary Material S4/XJP-H and Model Group/5,6-Dihydro-5-fluorouracil.png
- Supplementary Material S4/XJP-H and Model Group/5-Methylcytosine.png
- Supplementary Material S4/XJP-H and Model Group/alpha-Ketoisovaleric acid.png
- Supplementary Material S4/XJP-H and Model Group/Avermectin B1b aglycone.png
- Supplementary Material S4/XJP-H and Model Group/Citric acid.png
- Supplementary Material S4/XJP-H and Model Group/Cytosine.png
- Supplementary Material S4/XJP-H and Model Group/Dihydroxyacetone phosphate.png
- Supplementary Material S4/XJP-H and Model Group/Ethylmethylacetic acid.png
- Supplementary Material S4/XJP-H and Model Group/GMP.png
- Supplementary Material S4/XJP-H and Model Group/Indican.png
- Supplementary Material S4/XJP-H and Model Group/L-Arginine.png
- Supplementary Material S4/XJP-H and Model Group/L-Phenylalanine.png
- Supplementary Material S4/XJP-H and Model Group/Normetanephrine.png
- Supplementary Material S4/XJP-H and Model Group/Taurine.png
- Supplementary Material S4/XJP-H and Model Group/Uracil.png
